# Supplementary material for: Role of MEK partner-1 in cancer stemness through MEK/ERK pathway in cancerous neural stem cells, expressing EGFRviii
Source: Mol Cancer. 2017 Aug 22;16:140. doi: 10.1186/s12943-017-0703-y (PMC5567886; doi:10.1186/s12943-017-0703-y)
Supplement: Supplementary file 3 — Augmented cancer stemness in F3.EGFRviii sphere. (ZIP 2262 kb) [file 12943_2017_703_MOESM3_ESM.zip]

Archive with 2 entries (2 files):
- Fig S2.tif
- Fig S2FG.tif
